# Supplementary material for: RBM10 modulation of circRNA biogenesis contributes to its tumor suppressor role in lung adenocarcinoma
Source: Biomark Res. 2026 Feb 12;14:24. doi: 10.1186/s40364-026-00891-6 (PMC12895834; doi:10.1186/s40364-026-00891-6)
Supplement: Supplementary file 1 — Supplementary Material 1 [file 40364_2026_891_MOESM1_ESM.xlsx]

## Sheet: Table 1
circRNA	Parental Gene	Control EV		RBM10		FCRBM10/EV		Average FC RBM10/EV	Average number of reads	Upregulated	Downregulated
		R1	R2	R1	R2	R1	R2
CYP24A1_chr20_54157168_54171670	CYP24A1	727	666	881	1447	1.21183	2.17267	1.69225	930.25	+
HIPK3_chr11_33286412_33287511	HIPK3	55	50	73	59	1.32727	1.18	1.25364	59.25	+
SPECC1_chr17_20204332_20205912	SPECC1	27	22	47	34	1.74074	1.54545	1.6431	32.5	+
DNAH14_chr1_224952669_224974153	DNAH14	28	23	40	30	1.42857	1.30435	1.36646	30.25	+
NEIL3_chr4_177353307_177353728	NEIL3	9	8	12	11	1.33333	1.375	1.35417	10	+
ADAMTS6_chr5_65451474_65473952	ADAMTS6	8	6	12	12	1.5	2	1.75	9.5	+
UBE3A_chr15_25405460_25411971	UBE3A	7	3	15	9	2.14286	3	2.57143	8.5	+
CCDC66_chr3_56592969_56594028	CCDC66	5	6	14	9	2.8	1.5	2.15	8.5	+
LPAR1_chr9_110972072_110973558	LPAR1	7	5	11	6	1.57143	1.2	1.38571	7.25	+
PHIP_chr6_79042842_79060818	PHIP	7	5	9	6	1.28571	1.2	1.24286	6.75	+
TMEM165_chr4_55411613_55417985	TMEM165	7	1	10	6	1.42857	6	3.71429	6	+
AC135983.2_chr15_32526812_32533368	AC135983.2	4	3	11	4	2.75	1.33333	2.04167	5.5	+
TAF2_chr8_119788337_119797846	TAF2	5	3	10	4	2	1.33333	1.66667	5.5	+
ARL13B_chr3_93995873_94003908	ARL13B	6	2	8	5	1.33333	2.5	1.91667	5.25	+
LOC101929709_chr8_89722014_89725641	LOC101929709	4	3	7	6	1.75	2	1.875	5	+
CLASP2_chr3_33684358_33696933	CLASP2	3	4	5	8	1.66667	2	1.83333	5	+
USP10_chr16_84740308_84745673	USP10	4	2	11	3	2.75	1.5	2.125	5	+
CASC19_chr8_127140743_127149672	CASC19	3	2	8	6	2.66667	3	2.83333	4.75	+
RREB1_chr6_7176654_7189322	RREB1	4	3	6	6	1.5	2	1.75	4.75	+
LRCH3_chr3_197865422_197875775	LRCH3	5	2	9	3	1.8	1.5	1.65	4.75	+
ASH1L_chr1_155438326_155459898	ASH1L	4	4	6	5	1.5	1.25	1.375	4.75	+
PICALM_chr11_86007541_86031611	PICALM	4	1	8	4	2	4	3	4.25	+
RYK_chr3_134175608_134195182	RYK	4	3	5	5	1.25	1.66667	1.45833	4.25	+
TNPO1_chr5_72861807_72865729	TNPO1	3	4	5	5	1.66667	1.25	1.45833	4.25	+
DOCK1_chr10_126970701_127000307	DOCK1	3	2	5	7	1.66667	3.5	2.58333	4.25	+
SPPL3_chr12_120782654_120784593	SPPL3	3	1	5	7	1.66667	7	4.33333	4	+
TDRD3_chr13_60439687_60467379	TDRD3	1	3	6	6	6	2	4	4	+
EZH2_chr7_148846469_148847305	EZH2	3	2	5	5	1.66667	2.5	2.08333	3.75	+
WWC3_chrX_10063444_10098579	WWC3	4	1	8	2	2	2	2	3.75	+
QSER1_chr11_32927156_32935435	QSER1	3	2	6	4	2	2	2	3.75	+
TMEM181_chr6_158583953_158589782	TMEM181	3	2	6	4	2	2	2	3.75	+
PTPRM_chr18_8076454_8114827	PTPRM	2	2	5	5	2.5	2.5	2.5	3.5	+
DROSHA_chr5_31421271_31424471	DROSHA	1	2	8	3	8	1.5	4.75	3.5	+
UBR5_chr8_102360070_102361626	UBR5	1	2	2	8	2	4	3	3.25	+
NAV3_chr12_78049992_78059115	NAV3	3	1	6	3	2	3	2.5	3.25	+
CCT2_chr12_69589484_69593613	CCT2	1	4	3	5	3	1.25	2.125	3.25	+
ASPH_chr8_61637946_61684188	ASPH	2	1	6	3	3	3	3	3	+
ASPH_chr8_61637946_61653660	ASPH	2	2	3	5	1.5	2.5	2	3	+
CCDC134_chr22_41808874_41813822	CCDC134	3	2	4	3	1.33333	1.5	1.41667	3	+
PPP1R13B_chr14_103778744_103797518	PPP1R13B	3	2	4	3	1.33333	1.5	1.41667	3	+
SPAG16_chr2_213310058_213350645	SPAG16	3	2	4	3	1.33333	1.5	1.41667	3	+
MYCBP2_chr13_77205255_77243951	MYCBP2	1	3	4	4	4	1.33333	2.66667	3	+
NECTIN3_chr3_111112029_111147484	NECTIN3	1	3	4	4	4	1.33333	2.66667	3	+
TBC1D14_chr4_6923372_6967424	TBC1D14	2	3	3	4	1.5	1.33333	1.41667	3	+
CCDC91_chr12_28225794_28259442	CCDC91	1	2	2	6	2	3	2.5	2.75	+
AGFG1_chr2_227491546_227536993	AGFG1	2	2	3	4	1.5	2	1.75	2.75	+
KIF16B_chr20_16494290_16515664	KIF16B	2	2	4	3	2	1.5	1.75	2.75	+
ASAP1_chr8_130358016_130361771	ASAP1	1	1	4	4	4	4	4	2.5	+
MTHFD2L_chr4_74174505_74201370	MTHFD2L	2	1	3	4	1.5	4	2.75	2.5	+
AGFG1_chr2_227491546_227524915	AGFG1	2	1	4	3	2	3	2.5	2.5	+
BMPR2_chr2_202464808_202467689	BMPR2	2	1	4	3	2	3	2.5	2.5	+
RNF169_chr11_74789625_74817714	RNF169	2	1	4	3	2	3	2.5	2.5	+
UIMC1_chr5_176943334_176958154	UIMC1	1	2	3	4	3	2	2.5	2.5	+
SLCO1B7_chr12_21015638_21023287	SLCO1B7	2	2	3	3	1.5	1.5	1.5	2.5	+
TBC1D1_chr4_38089931_38103157	TBC1D1	1	3	2	4	2	1.33333	1.66667	2.5	+
PCMTD1_chr8_51860844_51861246	PCMTD1	1	1	3	4	3	4	3.5	2.25	+
RANBP2_chr2_108771700_108773046	RANBP2	1	1	3	4	3	4	3.5	2.25	+
MYO15B_chr17_75611658_75611865	MYO15B	1	1	4	3	4	3	3.5	2.25	+
CHST15_chr10_124038514_124046724	CHST15	2	1	3	3	1.5	3	2.25	2.25	+
TUT7_chr9_86305191_86310017	TUT7	1	1	5	2	5	2	3.5	2.25	+
TRIO_chr5_14316512_14336727	TRIO	2	1	4	2	2	2	2	2.25	+
PCNX2_chr1_233217898_233227371	PCNX2	1	2	3	3	3	1.5	2.25	2.25	+
UBAC2_chr13_99238426_99244624	UBAC2	1	1	2	4	2	4	3	2	+
ATG7_chr3_11358417_11426926	ATG7	1	1	3	3	3	3	3	2	+
ANKLE2_chr12_132734384_132735512	ANKLE2	1	1	4	2	4	2	3	2	+
MAP3K5_chr6_136694139_136698682	MAP3K5	1	1	4	2	4	2	3	2	+
ATG7_chr3_11358417_11380052	ATG7	2	1	3	2	1.5	2	1.75	2	+
BIRC6_chr2_32429145_32453942	BIRC6	2	1	3	2	1.5	2	1.75	2	+
STIL_chr1_47280240_47282459	STIL	1	2	2	3	2	1.5	1.75	2	+
BCLAF3_chrX_19965043_19970298	BCLAF3	1	1	2	3	2	3	2.5	1.75	+
HERC4_chr10_68025545_68044563	HERC4	1	1	2	3	2	3	2.5	1.75	+
RNF111_chr15_59030803_59031702	RNF111	1	1	2	3	2	3	2.5	1.75	+
DYNC1LI1_chr3_32544875_32545965	DYNC1LI1	1	1	3	2	3	2	2.5	1.75	+
RNF13_chr3_149846010_149872154	RNF13	1	1	3	2	3	2	2.5	1.75	+
MSH3_chr5_80775693_80792844	MSH3	1	1	2	2	2	2	2	1.5	+
N4BP1_chr16_48553538_48562444	N4BP1	1	1	2	2	2	2	2	1.5	+
RRM2_chr2_10141853_10142375	RRM2	1	1	2	2	2	2	2	1.5	+
SEPTIN10_chr2_109585125_109593119	SEPTIN10	1	1	2	2	2	2	2	1.5	+
SRBD1_chr2_45546731_45553730	SRBD1	1	1	2	2	2	2	2	1.5	+
RNF13_chr3_149846010_149921227	RNF13	39	39	29	30	0.74359	0.769231	0.75641	34.25		+
SMARCA5_chr4_143543508_143543972	SMARCA5	38	50	22	23	0.578947	0.46	0.519474	33.25		+
TNFRSF21_chr6_47283937_47286595	TNFRSF21	54	27	29	13	0.537037	0.481481	0.509259	30.75		+
CEP192_chr18_12999420_13019206	CEP192	24	32	20	22	0.833333	0.6875	0.760417	24.5		+
ARHGAP12_chr10_31908171_31910563	ARHGAP12	31	25	18	18	0.580645	0.72	0.650323	23		+
PLOD2_chr3_146121111_146124229	PLOD2	13	16	10	12	0.769231	0.75	0.759615	12.75		+
SLTM_chr15_58912562_58916999	SLTM	12	14	9	9	0.75	0.642857	0.696429	11		+
PTGR1_chr9_111570090_111586165	PTGR1	16	10	8	7	0.5	0.7	0.6	10.25		+
PTGR1_chr9_111578795_111586165	PTGR1	16	11	8	6	0.5	0.545455	0.522727	10.25		+
ASPH_chr8_61618977_61684188	ASPH	13	16	5	6	0.384615	0.375	0.379808	10		+
STT3B_chr3_31576395_31580096	STT3B	10	12	8	8	0.8	0.666667	0.733333	9.5		+
ME1_chr6_83398366_83407901	ME1	6	13	4	10	0.666667	0.769231	0.717949	8.25		+
RBMS2_chr12_56562416_56571855	RBMS2	8	11	5	8	0.625	0.727273	0.676136	8		+
SP100_chr2_230442936_230450255	SP100	14	5	6	4	0.428571	0.8	0.614286	7.25		+
PPP4R1_chr18_9583116_9595153	PPP4R1	13	5	8	3	0.615385	0.6	0.607692	7.25		+
NAB1_chr2_190659157_190673152	NAB1	10	6	6	5	0.6	0.833333	0.716667	6.75		+
MPP6_chr7_24623665_24650712	MPP6	10	5	8	4	0.8	0.8	0.8	6.75		+
ERC1_chr12_1027747_1028572	ERC1	8	8	5	5	0.625	0.625	0.625	6.5		+
ZFAND6_chr15_80120327_80122800	ZFAND6	6	11	3	6	0.5	0.545455	0.522727	6.5		+
MIB1_chr18_21765771_21779685	MIB1	6	10	4	5	0.666667	0.5	0.583333	6.25		+
DCUN1D4_chr4_51863436_51891851	DCUN1D4	6	11	3	3	0.5	0.272727	0.386364	5.75		+
TCEANC_chrX_13666316_13680598	TCEANC	8	6	3	5	0.375	0.833333	0.604167	5.5		+
NFATC3_chr16_68121986_68123121	NFATC3	7	7	4	4	0.571429	0.571429	0.571429	5.5		+
PAFAH1B2_chr11_117152440_117163892	PAFAH1B2	9	4	7	2	0.777778	0.5	0.638889	5.5		+
FARP2_chr2_241403827_241418109	FARP2	6	8	2	5	0.333333	0.625	0.479167	5.25		+
FAM169A_chr5_74834425_74841679	FAM169A	6	7	4	4	0.666667	0.571429	0.619048	5.25		+
TBC1D14_chr4_6923372_6924111	TBC1D14	10	4	4	2	0.4	0.5	0.45	5		+
MAPK9_chr5_180261683_180280608	MAPK9	6	7	4	3	0.666667	0.428571	0.547619	5		+
NECTIN3_chr3_111112029_111126335	NECTIN3	8	8	1	3	0.125	0.375	0.25	5		+
RANBP9_chr6_13632369_13644729	RANBP9	7	6	5	2	0.714286	0.333333	0.52381	5		+
HPS5_chr11_18291441_18292976	HPS5	9	4	5	1	0.555556	0.25	0.402778	4.75		+
ACVR2A_chr2_147896300_147899898	ACVR2A	9	3	5	1	0.555556	0.333333	0.444444	4.5		+
FARSA_chr19_12928341_12928847	FARSA	7	5	1	4	0.142857	0.8	0.471429	4.25		+
SLF1_chr5_94643272_94654752	SLF1	3	8	2	4	0.666667	0.5	0.583333	4.25		+
ATXN2_chr12_111552279_111555919	ATXN2	7	6	3	1	0.428571	0.166667	0.297619	4.25		+
TUSC3_chr8_15650696_15673836	TUSC3	4	9	3	1	0.75	0.111111	0.430556	4.25		+
PHLDB2_chr3_111913318_111920419	PHLDB2	3	6	2	5	0.666667	0.833333	0.75	4		+
CEP70_chr3_138570317_138571356	CEP70	4	5	3	4	0.75	0.8	0.775	4		+
NHLRC2_chr10_113876520_113884380	NHLRC2	4	7	2	2	0.5	0.285714	0.392857	3.75		+
CEP70_chr3_138570317_138572932	CEP70	5	5	4	1	0.8	0.2	0.5	3.75		+
IARS_chr9_92256679_92269983	IARS	4	5	1	4	0.25	0.8	0.525	3.5		+
SLC6A6_chr3_14443623_14447816	SLC6A6	4	4	3	3	0.75	0.75	0.75	3.5		+
ITCH_chr20_34470047_34492597	ITCH	5	3	4	2	0.8	0.666667	0.733333	3.5		+
WDR60_chr7_158879683_158906091	WDR60	3	7	2	2	0.666667	0.285714	0.47619	3.5		+
TM9SF3_chr10_96544075_96565426	TM9SF3	5	5	3	1	0.6	0.2	0.4	3.5		+
CREBBP_chr16_3850296_3851009	CREBBP	5	3	3	2	0.6	0.666667	0.633333	3.25		+
RPRD1A_chr18_36026899_36033837	RPRD1A	5	3	3	2	0.6	0.666667	0.633333	3.25		+
UBE3D_chr6_83018972_83044659	UBE3D	2	6	1	4	0.5	0.666667	0.583333	3.25		+
PDE4D_chr5_59180594_59215968	PDE4D	4	4	3	2	0.75	0.5	0.625	3.25		+
HTT_chr4_3086938_3107423	HTT	3	6	1	3	0.333333	0.5	0.416667	3.25		+
SNX25_chr4_185247293_185267155	SNX25	4	5	3	1	0.75	0.2	0.475	3.25		+
SCYL2_chr12_100282942_100298175	SCYL2	4	6	2	1	0.5	0.166667	0.333333	3.25		+
ZNF81_chrX_47846104_47895940	ZNF81	3	7	2	1	0.666667	0.142857	0.404762	3.25		+
TMPO_chr12_98527885_98537572	TMPO	5	2	4	1	0.8	0.5	0.65	3		+
TMEM181_chr6_158580939_158589782	TMEM181	3	5	2	2	0.666667	0.4	0.533333	3		+
EMC2_chr8_108449822_108455930	EMC2	5	4	2	1	0.4	0.25	0.325	3		+
STAG1_chr3_136377659_136423044	STAG1	4	5	2	1	0.5	0.2	0.35	3		+
HAT1_chr2_171925536_171953001	HAT1	3	4	1	3	0.333333	0.75	0.541667	2.75		+
APOOL_chrX_85067126_85074391	APOOL	4	3	2	2	0.5	0.666667	0.583333	2.75		+
MCTP2_chr15_94298200_94298730	MCTP2	4	3	2	2	0.5	0.666667	0.583333	2.75		+
MTDH_chr8_97686667_97691188	MTDH	4	3	2	2	0.5	0.666667	0.583333	2.75		+
TXNRD1_chr12_104325336_104327671	TXNRD1	5	3	2	1	0.4	0.333333	0.366667	2.75		+
OTUD4_chr4_145159502_145171720	OTUD4	2	4	1	3	0.5	0.75	0.625	2.5		+
EHBP1_chr2_62979187_62996766	EHBP1	4	3	1	2	0.25	0.666667	0.458333	2.5		+
CDC42BPA_chr1_227139575_227147559	CDC42BPA	4	2	3	1	0.75	0.5	0.625	2.5		+
GOLPH3_chr5_32135571_32143880	GOLPH3	4	2	3	1	0.75	0.5	0.625	2.5		+
SLC41A2_chr12_104927972_104928694	SLC41A2	4	2	3	1	0.75	0.5	0.625	2.5		+
NF1_chr17_31155982_31169997	NF1	5	2	2	1	0.4	0.5	0.45	2.5		+
IDE_chr10_92531747_92537550	IDE	3	4	1	2	0.333333	0.5	0.416667	2.5		+
CNOT2_chr12_70278131_70311017	CNOT2	2	5	1	2	0.5	0.4	0.45	2.5		+
MCTP2_chr15_94440175_94458246	MCTP2	4	3	2	1	0.5	0.333333	0.416667	2.5		+
SLC45A4_chr8_141253988_141254629	SLC45A4	3	4	2	1	0.666667	0.25	0.458333	2.5		+
ATP13A3_chr3_194459470_194462236	ATP13A3	3	5	1	1	0.333333	0.2	0.266667	2.5		+
NSD2_chr4_1900625_1930770	NSD2	3	3	1	2	0.333333	0.666667	0.5	2.25		+
ABCC1_chr16_16007815_16016621	ABCC1	2	4	1	2	0.5	0.5	0.5	2.25		+
UBE2Q2_chr15_75854385_75883424	UBE2Q2	2	4	1	2	0.5	0.5	0.5	2.25		+
UBAP2_chr9_33948373_33956146	UBAP2	5	2	1	1	0.2	0.5	0.35	2.25		+
CTNNA1_chr5_138810037_138827718	CTNNA1	3	3	2	1	0.666667	0.333333	0.5	2.25		+
SCAP_chr3_47425484_47428670	SCAP	4	3	1	1	0.25	0.333333	0.291667	2.25		+
CCDC91_chr12_28304625_28391411	CCDC91	3	4	1	1	0.333333	0.25	0.291667	2.25		+
PLOD2_chr3_146102754_146124229	PLOD2	2	3	1	2	0.5	0.666667	0.583333	2		+
KMT2E_chr7_105062163_105081797	KMT2E	4	2	1	1	0.25	0.5	0.375	2		+
YTHDF2_chr1_28742402_28743986	YTHDF2	3	3	1	1	0.333333	0.333333	0.333333	2		+
PICALM_chr11_85974707_85983973	PICALM	2	4	1	1	0.5	0.25	0.375	2		+
KIAA2026_chr9_5968018_5988545	KIAA2026	3	2	1	1	0.333333	0.5	0.416667	1.75		+
PPP1R12C_chr19_55098783_55103568	PPP1R12C	3	2	1	1	0.333333	0.5	0.416667	1.75		+
RYK_chr3_134188836_134195182	RYK	3	2	1	1	0.333333	0.5	0.416667	1.75		+
YIPF6_chrX_68511848_68522917	YIPF6	3	2	1	1	0.333333	0.5	0.416667	1.75		+
ATXN2_chr12_111554157_111555919	ATXN2	2	3	1	1	0.5	0.333333	0.416667	1.75		+
CNOT6L_chr4_77773080_77776392	CNOT6L	2	3	1	1	0.5	0.333333	0.416667	1.75		+
HIBADH_chr7_27629370_27649633	HIBADH	2	3	1	1	0.5	0.333333	0.416667	1.75		+
MIA2_chr14_39276933_39327022	MIA2	2	3	1	1	0.5	0.333333	0.416667	1.75		+
SCLT1_chr4_128997873_129003876	SCLT1	2	3	1	1	0.5	0.333333	0.416667	1.75		+
SUMF1_chr3_4410864_4420146	SUMF1	2	3	1	1	0.5	0.333333	0.416667	1.75		+
ZNF131_chr5_43161248_43161931	ZNF131	2	3	1	1	0.5	0.333333	0.416667	1.75		+
CRY2_chr11_45862059_45872233	CRY2	2	2	1	1	0.5	0.5	0.5	1.5		+
PCMTD1_chr8_51845660_51861246	PCMTD1	2	2	1	1	0.5	0.5	0.5	1.5		+
TBCD_chr17_82900650_82911789	TBCD	2	2	1	1	0.5	0.5	0.5	1.5		+
ZMYND11_chr10_179993_249088	ZMYND11	2	2	1	1	0.5	0.5	0.5	1.5		+
ASPH_chr8_61680967_61684188	ASPH	283	281	259	240	0.915194	0.854093	0.884643	265.75
MAN1A2_chr1_117402185_117420649	MAN1A2	98	99	119	98	1.21429	0.989899	1.10209	103.5
SMAD2_chr18_47865058_47896809	SMAD2	86	101	79	70	0.918605	0.693069	0.805837	84
RBM33_chr7_155672866_155680908	RBM33	43	53	48	65	1.11628	1.22642	1.17135	52.25
ELK4_chr1_205616477_205623891	ELK4	17	32	38	21	2.23529	0.65625	1.44577	27
MAN1A2_chr1_117402185_117442325	MAN1A2	21	31	24	29	1.14286	0.935484	1.03917	26.25
ZBTB44_chr11_130260855_130261929	ZBTB44	26	25	30	23	1.15385	0.92	1.03692	26
FBXW7_chr4_152411302_152412529	FBXW7	29	24	17	28	0.586207	1.16667	0.876437	24.5
ZNF609_chr15_64499292_64500166	ZNF609	19	20	25	21	1.31579	1.05	1.18289	21.25
NFATC3_chr16_68121986_68126610	NFATC3	29	19	13	23	0.448276	1.21053	0.829401	21
DNAH14_chr1_224952669_225007544	DNAH14	19	21	21	17	1.10526	0.809524	0.957393	19.5
GLCE_chr15_69210315_69261329	GLCE	10	37	18	12	1.8	0.324324	1.06216	19.25
VRK1_chr14_96833466_96860735	VRK1	16	21	18	19	1.125	0.904762	1.01488	18.5
PTK2_chr8_140864311_140890769	PTK2	20	13	19	20	0.95	1.53846	1.24423	18
SETD3_chr14_99458278_99465813	SETD3	21	14	14	14	0.666667	1	0.833333	15.5
PTK2_chr8_140818276_140890769	PTK2	18	16	15	13	0.833333	0.8125	0.822917	15.75
CEP192_chr18_12999420_13030608	CEP192	17	16	13	15	0.764706	0.9375	0.851103	15.25
RARS_chr5_168488601_168494650	RARS	13	20	14	13	1.07692	0.65	0.863462	15
CDYL_chr6_4891712_4892379	CDYL	23	10	15	11	0.652174	1.1	0.876087	14.75
RSRC1_chr3_158122102_158123991	RSRC1	22	10	19	7	0.863636	0.7	0.781818	14.5
USP25_chr21_15762890_15766141	USP25	18	8	25	6	1.38889	0.75	1.06944	14.25
SCLT1_chr4_128992166_129003876	SCLT1	14	14	16	11	1.14286	0.785714	0.964286	13.75
TNPO3_chr7_129014978_129018157	TNPO3	15	15	14	11	0.933333	0.733333	0.833333	13.75
FAM13B_chr5_137985256_137988315	FAM13B	16	1	19	15	1.1875	15	8.09375	12.75
XPO1_chr2_61522610_61533903	XPO1	7	13	16	15	2.28571	1.15385	1.71978	12.75
CORO1C_chr12_108652271_108654410	CORO1C	7	15	13	16	1.85714	1.06667	1.4619	12.75
NUP54_chr4_76134174_76144473	NUP54	12	12	9	17	0.75	1.41667	1.08333	12.5
ANKRD12_chr18_9182381_9221999	ANKRD12	9	14	16	11	1.77778	0.785714	1.28175	12.5
MPP6_chr7_24623665_24668660	MPP6	10	13	14	12	1.4	0.923077	1.16154	12.25
PTP4A2_chr1_31915894_31919658	PTP4A2	10	11	18	9	1.8	0.818182	1.30909	12
BACH1_chr21_29321220_29329693	BACH1	12	9	12	11	1	1.22222	1.11111	11
ASPH_chr8_61633682_61653660	ASPH	19	6	12	7	0.631579	1.16667	0.899123	11
GCN1_chr12_120154969_120155719	GCN1	11	11	13	9	1.18182	0.818182	1	11
MAN1A2_chr1_117402185_117405645	MAN1A2	11	7	17	8	1.54545	1.14286	1.34416	10.75
ASPH_chr8_61618977_61653660	ASPH	10	8	15	9	1.5	1.125	1.3125	10.5
ZKSCAN1_chr7_100023418_100024307	ZKSCAN1	10	11	11	10	1.1	0.909091	1.00455	10.5
CEP192_chr18_12999420_13042334	CEP192	7	15	11	9	1.57143	0.6	1.08571	10.5
MYO10_chr5_16779544_16783469	MYO10	13	12	11	6	0.846154	0.5	0.673077	10.5
VPS13C_chr15_62007307_62013992	VPS13C	10	15	10	7	1	0.466667	0.733333	10.5
SLC22A3_chr6_160397978_160410846	SLC22A3	9	10	12	9	1.33333	0.9	1.11667	10
FANCL_chr2_58221941_58232112	FANCL	10	12	11	7	1.1	0.583333	0.841667	10
PTK2_chr8_140846259_140890769	PTK2	11	6	12	10	1.09091	1.66667	1.37879	9.75
ATXN10_chr22_45729424_45740538	ATXN10	10	13	12	4	1.2	0.307692	0.753846	9.75
NIPBL_chr5_36953617_36976402	NIPBL	12	7	6	13	0.5	1.85714	1.17857	9.5
PSD3_chr8_18765448_18804898	PSD3	6	9	15	8	2.5	0.888889	1.69444	9.5
ARHGAP5_chr14_32090501_32094386	ARHGAP5	10	9	11	7	1.1	0.777778	0.938889	9.25
TBC1D31_chr8_123077110_123105464	TBC1D31	4	14	10	8	2.5	0.571429	1.53571	9
ZDBF2_chr2_206279539_206297373	ZDBF2	1	11	12	11	12	1	6.5	8.75
ATP5F1C_chr10_7797046_7802854	ATP5F1C	7	14	6	7	0.857143	0.5	0.678571	8.5
MPP6_chr7_24620051_24668660	MPP6	4	9	11	9	2.75	1	1.875	8.25
ABR_chr17_1050049_1100735	ABR	7	12	10	4	1.42857	0.333333	0.880952	8.25
HIPK2_chr7_139715931_139717015	HIPK2	11	6	5	10	0.454545	1.66667	1.06061	8
FNDC3B_chr3_172247532_172251541	FNDC3B	8	7	6	11	0.75	1.57143	1.16071	8
KMT2C_chr7_152309965_152315338	KMT2C	10	5	10	7	1	1.4	1.2	8
ECPAS_chr9_111386376_111391824	ECPAS	9	8	7	8	0.777778	1	0.888889	8
FGD6_chr12_95208842_95211267	FGD6	10	3	5	13	0.5	4.33333	2.41667	7.75
CAMSAP1_chr9_135881632_135883078	CAMSAP1	7	9	7	8	1	0.888889	0.944444	7.75
AAGAB_chr15_67231813_67236820	AAGAB	8	5	13	4	1.625	0.8	1.2125	7.5
SCMH1_chr1_41070594_41075451	SCMH1	8	9	9	4	1.125	0.444444	0.784722	7.5
HNRNPC_chr14_21230318_21234229	HNRNPC	9	3	4	13	0.444444	4.33333	2.38889	7.25
GLIS3_chr9_4286037_4286523	GLIS3	12	5	4	8	0.333333	1.6	0.966667	7.25
TASOR_chr3_56660730_56673725	TASOR	12	6	4	7	0.333333	1.16667	0.75	7.25
ZMYM4_chr1_35358924_35361789	ZMYM4	4	7	10	8	2.5	1.14286	1.82143	7.25
MAN1A2_chr1_117402185_117466427	MAN1A2	3	9	8	9	2.66667	1	1.83333	7.25
SMAD2_chr18_47865058_47870564	SMAD2	12	1	9	6	0.75	6	3.375	7
DNAH14_chr1_224952669_224968874	DNAH14	7	6	7	8	1	1.33333	1.16667	7
CRKL_chr22_20933778_20934244	CRKL	8	7	7	6	0.875	0.857143	0.866071	7
PPP6R2_chr22_50372019_50394135	PPP6R2	6	8	8	6	1.33333	0.75	1.04167	7
RTN4_chr2_54982514_54987698	RTN4	5	9	8	6	1.6	0.666667	1.13333	7
OMA1_chr1_58506059_58539310	OMA1	6	8	8	5	1.33333	0.625	0.979167	6.75
FAM169A_chr5_74813839_74841679	FAM169A	3	11	8	5	2.66667	0.454545	1.56061	6.75
PTK2_chr8_140818276_140864399	PTK2	5	6	14	2	2.8	0.333333	1.56667	6.75
SPAG16_chr2_213310058_213364145	SPAG16	13	2	8	3	0.615385	1.5	1.05769	6.5
CSNK1G3_chr5_123545416_123557564	CSNK1G3	5	6	8	7	1.6	1.16667	1.38333	6.5
MKLN1_chr7_131375423_131399433	MKLN1	11	4	7	4	0.636364	1	0.818182	6.5
PTGR1_chr9_111574733_111586165	PTGR1	11	4	7	4	0.636364	1	0.818182	6.5
USP3_chr15_63532646_63563008	USP3	6	7	7	6	1.16667	0.857143	1.0119	6.5
IL20RB_chr3_136980465_136995556	IL20RB	3	12	5	6	1.66667	0.5	1.08333	6.5
PDHX_chr11_34957383_34978182	PDHX	7	10	6	3	0.857143	0.3	0.578571	6.5
TJP1_chr15_29761138_29773357	TJP1	9	5	8	3	0.888889	0.6	0.744444	6.25
ZNF148_chr3_125313307_125331238	ZNF148	4	8	9	4	2.25	0.5	1.375	6.25
TOP1_chr20_41092471_41101353	TOP1	7	3	7	7	1	2.33333	1.66667	6
PTK2_chr8_140879470_140890769	PTK2	7	4	6	7	0.857143	1.75	1.30357	6
ASH1L_chr1_155438326_155439068	ASH1L	2	6	9	7	4.5	1.16667	2.83333	6
PLEKHM3_chr2_207976650_207977586	PLEKHM3	2	6	9	7	4.5	1.16667	2.83333	6
DCUN1D4_chr4_51863436_51877854	DCUN1D4	5	7	6	6	1.2	0.857143	1.02857	6
CHD7_chr8_60741258_60743097	CHD7	8	7	3	6	0.375	0.857143	0.616071	6
PHC3_chr3_170136418_170149244	PHC3	2	10	5	7	2.5	0.7	1.6	6
ARHGAP5_chr14_32090501_32117287	ARHGAP5	5	10	6	3	1.2	0.3	0.75	6
ZBTB20_chr3_114350273_114351878	ZBTB20	5	5	3	10	0.6	2	1.3	5.75
PHKB_chr16_47497398_47515601	PHKB	1	6	10	6	10	1	5.5	5.75
RPS5_chr19_58392975_58393487	RPS5	4	6	9	4	2.25	0.666667	1.45833	5.75
ATXN10_chr22_45689711_45718493	ATXN10	5	8	5	5	1	0.625	0.8125	5.75
ANKRD13C_chr1_70292387_70315566	ANKRD13C	2	9	7	5	3.5	0.555556	2.02778	5.75
AC011604.2_chr12_21043333_21054636	AC011604.2	5	8	6	4	1.2	0.5	0.85	5.75
GRB14_chr2_164521979_164527135	GRB14	2	9	9	3	4.5	0.333333	2.41667	5.75
ARNTL2_chr12_27368261_27380404	ARNTL2	3	4	11	4	3.66667	1	2.33333	5.5
PPP4R1_chr18_9583116_9595102	PPP4R1	2	6	2	11	1	1.83333	1.41667	5.25
DNAJB6_chr7_157382245_157385611	DNAJB6	7	5	3	6	0.428571	1.2	0.814286	5.25
PHC3_chr3_170145422_170149244	PHC3	4	2	13	2	3.25	1	2.125	5.25
LPGAT1_chr1_211778917_211793190	LPGAT1	9	4	4	4	0.444444	1	0.722222	5.25
UPF2_chr10_11997671_12014184	UPF2	6	5	6	4	1	0.8	0.9	5.25
KTN1_chr14_55612018_55619312	KTN1	4	3	12	2	3	0.666667	1.83333	5.25
NEIL3_chr4_177353307_177360677	NEIL3	5	7	5	4	1	0.571429	0.785714	5.25
CEP72_chr5_618989_620261	CEP72	4	7	7	3	1.75	0.428571	1.08929	5.25
FAT1_chr4_186706562_186709845	FAT1	6	4	1	9	0.166667	2.25	1.20833	5
TBC1D31_chr8_123077110_123084340	TBC1D31	2	5	2	11	1	2.2	1.6	5
CDK13_chr7_39987598_40002031	CDK13	8	2	6	4	0.75	2	1.375	5
ZNF532_chr18_58934432_58953799	ZNF532	2	5	8	5	4	1	2.5	5
CCAR1_chr10_68787926_68788328	CCAR1	5	5	7	3	1.4	0.6	1	5
ASCC3_chr6_100798712_100805880	ASCC3	5	6	7	2	1.4	0.333333	0.866667	5
CCDC18_chr1_93221608_93264901	CCDC18	7	2	2	8	0.285714	4	2.14286	4.75
APLF_chr2_68490189_68545312	APLF	8	2	3	6	0.375	3	1.6875	4.75
DNAJC3_chr13_95757643_95763953	DNAJC3	2	7	2	8	1	1.14286	1.07143	4.75
DHTKD1_chr10_12081471_12120267	DHTKD1	3	4	8	4	2.66667	1	1.83333	4.75
PDLIM5_chr4_94573350_94586444	PDLIM5	5	5	4	5	0.8	1	0.9	4.75
N4BP2L2_chr13_32517856_32527532	N4BP2L2	6	4	7	2	1.16667	0.5	0.833333	4.75
ZNF208_chr19_21974728_21988909	ZNF208	6	5	7	1	1.16667	0.2	0.683333	4.75
FIRRE_chrX_131749305_131794466	FIRRE	6	6	6	1	1	0.166667	0.583333	4.75
LOC100130207_chr3_3777724_3789074	LOC100130207	4	4	2	8	0.5	2	1.25	4.5
RSPO3_chr6_127148647_127155438	RSPO3	8	3	2	5	0.25	1.66667	0.958333	4.5
RARS_chr5_168488601_168497348	RARS	2	5	6	5	3	1	2	4.5
ATXN10_chr22_45689711_45740538	ATXN10	4	5	4	5	1	1	1	4.5
IGF1R_chr15_98707561_98708107	IGF1R	4	7	1	6	0.25	0.857143	0.553571	4.5
SHOC2_chr10_110964124_110985765	SHOC2	4	7	1	6	0.25	0.857143	0.553571	4.5
MGA_chr15_41696074_41699159	MGA	1	6	8	3	8	0.5	4.25	4.5
ETFA_chr15_76274411_76295737	ETFA	4	3	7	3	1.75	1	1.375	4.25
ATXN10_chr22_45689711_45702847	ATXN10	5	3	6	3	1.2	1	1.1	4.25
ANKRD11_chr16_89418283_89431326	ANKRD11	5	5	2	5	0.4	1	0.7	4.25
VAPB_chr20_58438944_58441083	VAPB	5	5	2	5	0.4	1	0.7	4.25
UXS1_chr2_106122969_106166083	UXS1	2	4	8	3	4	0.75	2.375	4.25
FGD4_chr12_32598496_32611283	FGD4	5	4	5	3	1	0.75	0.875	4.25
BIRC6_chr2_32377587_32406557	BIRC6	2	7	4	4	2	0.571429	1.28571	4.25
GCLM_chr1_93894613_93901669	GCLM	3	5	7	2	2.33333	0.4	1.36667	4.25
RNF13_chr3_149846010_149912083	RNF13	5	5	5	2	1	0.4	0.7	4.25
TCEANC_chrX_13666316_13668383	TCEANC	3	9	3	2	1	0.222222	0.611111	4.25
SCAF8_chr6_154773988_154795139	SCAF8	3	6	7	1	2.33333	0.166667	1.25	4.25
ANKRD26_chr10_27022557_27048979	ANKRD26	4	6	6	1	1.5	0.166667	0.833333	4.25
CCSER2_chr10_84371013_84373815	CCSER2	3	8	5	1	1.66667	0.125	0.895833	4.25
ZFX_chrX_24172714_24179770	ZFX	6	3	3	4	0.5	1.33333	0.916667	4
SUCLG2_chr3_67495797_67508903	SUCLG2	3	3	7	3	2.33333	1	1.66667	4
CLPX_chr15_65178933_65180204	CLPX	4	3	6	3	1.5	1	1.25	4
FOCAD_chr9_20819795_20823115	FOCAD	4	3	6	3	1.5	1	1.25	4
AKT3_chr1_243613670_243843282	AKT3	2	6	3	5	1.5	0.833333	1.16667	4
ETNK1_chr12_22643762_22673660	ETNK1	4	4	6	2	1.5	0.5	1	4
USP3_chr15_63529013_63563008	USP3	6	3	6	1	1	0.333333	0.666667	4
RAB23_chr6_57193841_57210445	RAB23	5	2	2	6	0.4	3	1.7	3.75
ASAP1_chr8_130152735_130180880	ASAP1	4	2	4	5	1	2.5	1.75	3.75
SLC38A1_chr12_46229152_46243314	SLC38A1	5	2	5	3	1	1.5	1.25	3.75
ANKRD17_chr4_73090666_73092300	ANKRD17	8	2	2	3	0.25	1.5	0.875	3.75
MYOF_chr10_93381218_93389154	MYOF	6	2	5	2	0.833333	1	0.916667	3.75
RBM33_chr7_155665174_155680908	RBM33	7	3	2	3	0.285714	1	0.642857	3.75
VPS37A_chr8_17265906_17286427	VPS37A	4	5	1	5	0.25	1	0.625	3.75
TAX1BP1_chr7_27785162_27800090	TAX1BP1	6	4	1	4	0.166667	1	0.583333	3.75
RIMKLB_chr12_8713810_8754093	RIMKLB	3	5	3	4	1	0.8	0.9	3.75
UQCRC2_chr16_21962459_21976243	UQCRC2	3	5	3	4	1	0.8	0.9	3.75
NSD2_chr4_1900625_1935262	NSD2	3	4	5	3	1.66667	0.75	1.20833	3.75
FLVCR1_chr1_212863724_212885396	FLVCR1	3	5	4	3	1.33333	0.6	0.966667	3.75
LAPTM4B_chr8_97805352_97825153	LAPTM4B	2	4	7	2	3.5	0.5	2	3.75
UHRF2_chr9_6420911_6434173	UHRF2	2	6	4	3	2	0.5	1.25	3.75
SIRT5_chr6_13579450_13584225	SIRT5	3	6	3	3	1	0.5	0.75	3.75
STT3B_chr3_31576395_31600459	STT3B	2	6	5	2	2.5	0.333333	1.41667	3.75
TM9SF3_chr10_96544075_96576829	TM9SF3	2	6	5	2	2.5	0.333333	1.41667	3.75
SNHG4_chr5_139278326_139279129	SNHG4	2	7	5	1	2.5	0.142857	1.32143	3.75
PSD3_chr8_18799294_18804898	PSD3	5	1	4	4	0.8	4	2.4	3.5
ZFAT_chr8_134600435_134610655	ZFAT	3	2	3	6	1	3	2	3.5
GPATCH2L_chr14_76166662_76180849	GPATCH2L	8	2	1	3	0.125	1.5	0.8125	3.5
SLC38A1_chr12_46229152_46254936	SLC38A1	8	2	1	3	0.125	1.5	0.8125	3.5
CCT2_chr12_69589484_69592159	CCT2	1	5	1	7	1	1.4	1.2	3.5
MIA2_chr14_39276933_39279537	MIA2	1	4	5	4	5	1	3	3.5
PTK2_chr8_140739017_140752316	PTK2	3	2	7	2	2.33333	1	1.66667	3.5
PTPRA_chr20_2964271_2965202	PTPRA	3	2	7	2	2.33333	1	1.66667	3.5
CAPRIN1_chr11_34071725_34076642	CAPRIN1	4	3	4	3	1	1	1	3.5
RPAP2_chr1_92333390_92380873	RPAP2	11	1	1	1	0.0909091	1	0.545455	3.5
PTBP3_chr9_112262434_112297916	PTBP3	1	7	1	5	1	0.714286	0.857143	3.5
KIF2C_chr1_44753254_44753699	KIF2C	1	5	5	3	5	0.6	2.8	3.5
TUBGCP3_chr13_112516439_112527484	TUBGCP3	2	5	4	3	2	0.6	1.3	3.5
RAB6A_chr11_73707419_73718890	RAB6A	1	7	2	4	2	0.571429	1.28571	3.5
ILKAP_chr2_238182064_238185287	ILKAP	3	4	5	2	1.66667	0.5	1.08333	3.5
MAPK1_chr22_21805849_21807846	MAPK1	3	4	5	2	1.66667	0.5	1.08333	3.5
METTL3_chr14_21503172_21503881	METTL3	4	4	4	2	1	0.5	0.75	3.5
GON4L_chr1_155853275_155853806	GON4L	3	5	4	2	1.33333	0.4	0.866667	3.5
PVT1_chr8_127890588_127890998	PVT1	1	8	3	2	3	0.25	1.625	3.5
NRIP1_chr21_15014343_15043574	NRIP1	2	8	2	2	1	0.25	0.625	3.5
KANSL1_chr17_46170854_46172232	KANSL1	3	1	3	6	1	6	3.5	3.25
GLIS2_chr16_4332214_4333519	GLIS2	4	1	2	6	0.5	6	3.25	3.25
SNX5_chr20_17947485_17957037	SNX5	2	3	1	7	0.5	2.33333	1.41667	3.25
TENT2_chr5_79640850_79669028	TENT2	6	1	4	2	0.666667	2	1.33333	3.25
KPNA5_chr6_116689319_116692392	KPNA5	5	2	3	3	0.6	1.5	1.05	3.25
GNB1_chr1_1815755_1839238	GNB1	5	2	3	3	0.6	1.5	1.05	3.25
KIF20B_chr10_89751345_89762835	KIF20B	2	2	7	2	3.5	1	2.25	3.25
PAPPA_chr9_116207455_116235637	PAPPA	2	3	5	3	2.5	1	1.75	3.25
CMPK1_chr1_47368468_47375293	CMPK1	4	1	7	1	1.75	1	1.375	3.25
RICTOR_chr5_39002534_39021136	RICTOR	4	2	5	2	1.25	1	1.125	3.25
FIP1L1_chr4_53414614_53428183	FIP1L1	8	1	3	1	0.375	1	0.6875	3.25
WDR60_chr7_158869854_158876691	WDR60	6	3	1	3	0.166667	1	0.583333	3.25
NAB1_chr2_190655976_190673152	NAB1	3	4	4	2	1.33333	0.5	0.916667	3.25
LRP6_chr12_12244261_12244655	LRP6	5	2	5	1	1	0.5	0.75	3.25
PDE4D_chr5_58988492_58993465	PDE4D	5	2	5	1	1	0.5	0.75	3.25
CCDC91_chr12_28304625_28307749	CCDC91	2	6	3	2	1.5	0.333333	0.916667	3.25
SEPTIN9_chr17_77402058_77402703	SEPTIN9	2	6	3	2	1.5	0.333333	0.916667	3.25
LMBR1_chr7_156826604_156836885	LMBR1	4	3	5	1	1.25	0.333333	0.791667	3.25
NEK7_chr1_198277960_198297240	NEK7	4	3	5	1	1.25	0.333333	0.791667	3.25
UBQLN1_chr9_83679774_83686155	UBQLN1	4	3	5	1	1.25	0.333333	0.791667	3.25
TUT4_chr1_52515890_52526373	TUT4	3	1	3	5	1	5	3	3
DNA2_chr10_68468122_68470163	DNA2	4	1	3	4	0.75	4	2.375	3
C12orf45_chr12_104991711_104996026	C12orf45	3	2	2	5	0.666667	2.5	1.58333	3
VAPA_chr18_9931809_9937066	VAPA	4	2	1	5	0.25	2.5	1.375	3
FAM120A_chr9_93471140_93498886	FAM120A	5	1	4	2	0.8	2	1.4	3
HBS1L_chr6_135039572_135042126	HBS1L	7	1	2	2	0.285714	2	1.14286	3
UGGT2_chr13_95832926_95837202	UGGT2	2	3	2	5	1	1.66667	1.33333	3
DEK_chr6_18236451_18258405	DEK	1	4	1	6	1	1.5	1.25	3
RICTOR_chr5_38990948_39003622	RICTOR	6	2	1	3	0.166667	1.5	0.833333	3
LARP4_chr12_50427761_50430570	LARP4	4	3	1	4	0.25	1.33333	0.791667	3
SEC11A_chr15_84680712_84691644	SEC11A	4	3	1	4	0.25	1.33333	0.791667	3
SP3_chr2_173954872_173956232	SP3	1	3	5	3	5	1	3	3
ANKHD1_chr5_140440118_140449305	ANKHD1	4	3	2	3	0.5	1	0.75	3
CSPP1_chr8_67131950_67137603	CSPP1	4	3	2	3	0.5	1	0.75	3
UBAP2_chr9_33953284_33963791	UBAP2	2	4	3	3	1.5	0.75	1.125	3
GCLM_chr1_93894613_93897898	GCLM	2	3	5	2	2.5	0.666667	1.58333	3
VWA8_chr13_41865735_41868477	VWA8	2	3	5	2	2.5	0.666667	1.58333	3
FBXW4_chr10_101667885_101676436	FBXW4	4	2	5	1	1.25	0.5	0.875	3
RBM39_chr20_35716739_35725155	RBM39	3	4	3	2	1	0.5	0.75	3
SNX25_chr4_185247293_185288082	SNX25	3	4	3	2	1	0.5	0.75	3
RNF19B_chr1_32948221_32949774	RNF19B	4	3	4	1	1	0.333333	0.666667	3
AURKA_chr20_56381432_56384324	AURKA	3	4	4	1	1.33333	0.25	0.791667	3
MIER1_chr1_66958058_66963160	MIER1	3	5	3	1	1	0.2	0.6	3
DYRK1A_chr21_37420298_37430400	DYRK1A	2	6	3	1	1.5	0.166667	0.833333	3
PARD3_chr10_34269656_34284245	PARD3	3	1	2	5	0.666667	5	2.83333	2.75
POLR2A_chr17_7499038_7499491	POLR2A	5	1	1	4	0.2	4	2.1	2.75
ANAPC7_chr12_110381751_110396452	ANAPC7	2	2	1	6	0.5	3	1.75	2.75
FOXK2_chr17_82563353_82568201	FOXK2	4	1	4	2	1	2	1.5	2.75
ACBD6_chr1_180397515_180430262	ACBD6	5	1	3	2	0.6	2	1.3	2.75
TRIP12_chr2_229858771_229880128	TRIP12	6	1	2	2	0.333333	2	1.16667	2.75
DYNC1H1_chr14_102040235_102040673	DYNC1H1	4	2	2	3	0.5	1.5	1	2.75
ZBTB46_chr20_63775677_63790790	ZBTB46	4	2	2	3	0.5	1.5	1	2.75
ETNK1_chr12_22659013_22673660	ETNK1	5	2	1	3	0.2	1.5	0.85	2.75
HMGCS1_chr5_43292473_43297166	HMGCS1	3	1	6	1	2	1	1.5	2.75
MTUS1_chr8_17743603_17755961	MTUS1	1	4	2	4	2	1	1.5	2.75
TRPC1_chr3_142736378_142748460	TRPC1	2	3	3	3	1.5	1	1.25	2.75
SEPTIN10_chr2_109564365_109593119	SEPTIN10	3	3	2	3	0.666667	1	0.833333	2.75
PDE3B_chr11_14771936_14789242	PDE3B	2	4	1	4	0.5	1	0.75	2.75
PPP2R3B_chrX_338603_347693	PPP2R3B	4	3	1	3	0.25	1	0.625	2.75
TTC13_chr1_230954332_230961303	TTC13	4	3	1	3	0.25	1	0.625	2.75
CHD2_chr15_92996956_93002317	CHD2	6	2	1	2	0.166667	1	0.583333	2.75
RIMKLB_chr12_8713810_8714041	RIMKLB	6	2	1	2	0.166667	1	0.583333	2.75
KDM1A_chr1_23030468_23050520	KDM1A	1	3	5	2	5	0.666667	2.83333	2.75
POF1B_chrX_85303405_85308216	POF1B	1	3	5	2	5	0.666667	2.83333	2.75
CTBP1_chr4_1225359_1241519	CTBP1	2	5	2	2	1	0.4	0.7	2.75
GGA3_chr17_75242335_75243570	GGA3	1	3	6	1	6	0.333333	3.16667	2.75
UBAP2_chr9_33948373_33953474	UBAP2	2	3	5	1	2.5	0.333333	1.41667	2.75
PTPRM_chr18_8076454_8143779	PTPRM	1	4	5	1	5	0.25	2.625	2.75
ARNTL2_chr12_27368261_27390239	ARNTL2	2	4	4	1	2	0.25	1.125	2.75
RSL1D1_chr16_11846500_11847806	RSL1D1	2	4	4	1	2	0.25	1.125	2.75
GMPS_chr3_155893517_155911279	GMPS	3	4	3	1	1	0.25	0.625	2.75
TNFRSF21_chr6_47253255_47286595	TNFRSF21	2	5	3	1	1.5	0.2	0.85	2.75
PSMB1_chr6_170543600_170549113	PSMB1	2	6	2	1	1	0.166667	0.583333	2.75
BRIP1_chr17_61744431_61780401	BRIP1	2	1	2	5	1	5	3	2.5
CCSER2_chr10_84438511_84477664	CCSER2	2	1	2	5	1	5	3	2.5
CLASP1_chr2_121503166_121530325	CLASP1	2	2	2	4	1	2	1.5	2.5
SCAPER_chr15_76753807_76775117	SCAPER	2	2	2	4	1	2	1.5	2.5
LRP5L_chr22_25375812_25381578	LRP5L	4	1	3	2	0.75	2	1.375	2.5
ORC4_chr2_147972738_147975975	ORC4	4	1	3	2	0.75	2	1.375	2.5
VPS37A_chr8_17268257_17286427	VPS37A	4	1	3	2	0.75	2	1.375	2.5
ZCCHC2_chr18_62539680_62550460	ZCCHC2	4	1	3	2	0.75	2	1.375	2.5
BANP_chr16_88027482_88038011	BANP	5	1	2	2	0.4	2	1.2	2.5
SLF2_chr10_100923974_100926019	SLF2	3	2	2	3	0.666667	1.5	1.08333	2.5
CHD1L_chr1_147275353_147285487	CHD1L	4	2	1	3	0.25	1.5	0.875	2.5
DOCK1_chr10_126970701_126990603	DOCK1	2	3	1	4	0.5	1.33333	0.916667	2.5
MKLN1_chr7_131387119_131399433	MKLN1	1	2	5	2	5	1	3	2.5
LINC00355_chr13_64002384_64034537	LINC00355	2	1	6	1	3	1	2	2.5
MINDY3_chr10_15833629_15847943	MINDY3	2	2	4	2	2	1	1.5	2.5
CLIP1_chr12_122340752_122341697	CLIP1	3	1	5	1	1.66667	1	1.33333	2.5
AC087721.2_chr15_41356038_41377304	AC087721.2	1	4	1	4	1	1	1	2.5
KYNU_chr2_142954809_142986021	KYNU	1	4	1	4	1	1	1	2.5
DIS3L2_chr2_232014834_232030080	DIS3L2	4	2	2	2	0.5	1	0.75	2.5
FUT8_chr14_65561336_65561766	FUT8	4	2	2	2	0.5	1	0.75	2.5
SPATA5_chr4_122935713_122979386	SPATA5	4	2	2	2	0.5	1	0.75	2.5
CTNNA1_chr5_138810037_138812302	CTNNA1	3	3	1	3	0.333333	1	0.666667	2.5
PATL1_chr11_59658865_59659469	PATL1	5	2	1	2	0.2	1	0.6	2.5
ORC4_chr2_147972738_147982081	ORC4	1	3	4	2	4	0.666667	2.33333	2.5
UBA2_chr19_34430575_34434968	UBA2	1	5	1	3	1	0.6	0.8	2.5
WDR1_chr4_10097710_10103986	WDR1	1	5	1	3	1	0.6	0.8	2.5
BACH1_chr21_29305203_29329693	BACH1	1	4	3	2	3	0.5	1.75	2.5
FCHO2_chr5_73074741_73077493	FCHO2	3	3	3	1	1	0.333333	0.666667	2.5
RBM39_chr20_35729311_35732135	RBM39	1	6	1	2	1	0.333333	0.666667	2.5
RERE_chr1_8541213_8614686	RERE	1	7	1	1	1	0.142857	0.571429	2.5
PDE10A_chr6_165448927_165543568	PDE10A	3	1	1	4	0.333333	4	2.16667	2.25
FGGY_chr1_59321535_59346398	FGGY	4	1	1	3	0.25	3	1.625	2.25
HDAC4_chr2_239352677_239352918	HDAC4	4	1	2	2	0.5	2	1.25	2.25
RPL29_chr3_51994151_51995041	RPL29	2	2	1	4	0.5	2	1.25	2.25
UGGT2_chr13_95970111_95999307	UGGT2	2	2	2	3	1	1.5	1.25	2.25
MEMO1_chr2_31917925_31932135	MEMO1	2	1	5	1	2.5	1	1.75	2.25
SLC39A8_chr4_102304316_102315830	SLC39A8	2	1	5	1	2.5	1	1.75	2.25
DNAH14_chr1_225079206_225097239	DNAH14	2	2	3	2	1.5	1	1.25	2.25
HUWE1_chrX_53645310_53654131	HUWE1	2	2	3	2	1.5	1	1.25	2.25
SLTM_chr15_58912562_58913696	SLTM	3	2	2	2	0.666667	1	0.833333	2.25
NCOA2_chr8_70213902_70216764	NCOA2	4	2	1	2	0.25	1	0.625	2.25
RAD23B_chr9_107300140_107311737	RAD23B	1	3	3	2	3	0.666667	1.83333	2.25
BAZ1B_chr7_73459535_73470483	BAZ1B	2	3	2	2	1	0.666667	0.833333	2.25
UBAP2_chr9_33960825_33989126	UBAP2	2	3	2	2	1	0.666667	0.833333	2.25
BAGE2_chr21_10454133_10473729	BAGE2	2	2	4	1	2	0.5	1.25	2.25
LINC01578_chr15_92885514_92892072	LINC01578	1	4	2	2	2	0.5	1.25	2.25
KAT6A_chr8_42048377_42049707	KAT6A	3	2	3	1	1	0.5	0.75	2.25
RAB3IP_chr12_69800208_69801721	RAB3IP	3	2	3	1	1	0.5	0.75	2.25
UTP18_chr17_51263273_51268904	UTP18	1	5	1	2	1	0.4	0.7	2.25
NSD2_chr4_1900625_1918623	NSD2	2	4	2	1	1	0.25	0.625	2.25
NUP153_chr6_17665238_17669546	NUP153	1	5	2	1	2	0.2	1.1	2.25
NAV3_chr12_77940318_78021862	NAV3	1	1	1	5	1	5	3	2
GLIS3_chr9_4117767_4125941	GLIS3	2	1	2	3	1	3	2	2
KIAA1958_chr9_112574056_112575251	KIAA1958	2	1	2	3	1	3	2	2
TRIO_chr5_14304460_14336727	TRIO	2	1	2	3	1	3	2	2
BANP_chr16_87975047_87984259	BANP	3	1	1	3	0.333333	3	1.66667	2
TMEM245_chr9_109080838_109108570	TMEM245	3	1	1	3	0.333333	3	1.66667	2
EIF3E_chr8_108228266_108241913	EIF3E	2	2	1	3	0.5	1.5	1	2
KPNA5_chr6_116698703_116705160	KPNA5	2	2	1	3	0.5	1.5	1	2
ANKIB1_chr7_92294888_92327900	ANKIB1	1	2	3	2	3	1	2	2
FOCAD_chr9_20907149_20933103	FOCAD	1	2	3	2	3	1	2	2
DCTN2_chr12_57533952_57534452	DCTN2	2	1	4	1	2	1	1.5	2
ABCC1_chr16_16052723_16056295	ABCC1	2	2	2	2	1	1	1	2
BAZ1B_chr7_73469516_73470483	BAZ1B	2	2	2	2	1	1	1	2
BIRC2_chr11_102362895_102368548	BIRC2	2	2	2	2	1	1	1	2
BARD1_chr2_214767481_214781509	BARD1	4	1	2	1	0.5	1	0.75	2
SEMA4B_chr15_90217438_90221765	SEMA4B	4	1	2	1	0.5	1	0.75	2
RILPL1_chr12_123498543_123499536	RILPL1	3	2	1	2	0.333333	1	0.666667	2
MED13_chr17_62033786_62035608	MED13	5	1	1	1	0.2	1	0.6	2
OMA1_chr1_58506059_58536741	OMA1	5	1	1	1	0.2	1	0.6	2
CEP128_chr14_80743074_80778046	CEP128	2	2	3	1	1.5	0.5	1	2
TXNRD1_chr12_104311289_104327671	TXNRD1	2	2	3	1	1.5	0.5	1	2
CSGALNACT2_chr10_43154896_43158931	CSGALNACT2	1	3	3	1	3	0.333333	1.66667	2
ARID1A_chr1_26729650_26732792	ARID1A	1	4	2	1	2	0.25	1.125	2
CCDC138_chr2_108839184_108856970	CCDC138	1	4	2	1	2	0.25	1.125	2
FOCAD_chr9_20923659_20933103	FOCAD	1	4	2	1	2	0.25	1.125	2
YY1AP1_chr1_155676547_155679512	YY1AP1	1	5	1	1	1	0.2	0.6	2
CLEC16A_chr16_11020192_11061022	CLEC16A	2	1	1	3	0.5	3	1.75	1.75
CDYL2_chr16_80684537_80685129	CDYL2	2	1	2	2	1	2	1.5	1.75
HIBADH_chr7_27629370_27632445	HIBADH	2	1	2	2	1	2	1.5	1.75
PSMA7_chr20_62139074_62140944	PSMA7	2	1	2	2	1	2	1.5	1.75
VAMP3_chr1_7777159_7778169	VAMP3	2	1	2	2	1	2	1.5	1.75
ZCCHC7_chr9_37126311_37126942	ZCCHC7	2	1	2	2	1	2	1.5	1.75
NEIL3_chr4_177351379_177353728	NEIL3	3	1	1	2	0.333333	2	1.16667	1.75
KLHL2_chr4_165219933_165263359	KLHL2	1	2	1	3	1	1.5	1.25	1.75
CAMSAP1_chr9_135850136_135883078	CAMSAP1	1	1	4	1	4	1	2.5	1.75
DNTTIP2_chr1_93876267_93877862	DNTTIP2	1	1	4	1	4	1	2.5	1.75
LRP6_chr12_12179809_12187119	LRP6	1	2	2	2	2	1	1.5	1.75
MIA2_chr14_39276933_39348977	MIA2	1	2	2	2	2	1	1.5	1.75
RANBP17_chr5_170878096_170896115	RANBP17	1	2	2	2	2	1	1.5	1.75
SLCO1B3_chr12_20861016_20901467	SLCO1B3	1	2	2	2	2	1	1.5	1.75
TSPAN14_chr10_80504778_80507204	TSPAN14	1	2	2	2	2	1	1.5	1.75
TTC39C_chr18_24064139_24069271	TTC39C	1	2	2	2	2	1	1.5	1.75
XRN2_chr20_21326278_21368590	XRN2	1	2	2	2	2	1	1.5	1.75
ZNF451_chr6_57124733_57142095	ZNF451	1	2	2	2	2	1	1.5	1.75
ASPH_chr8_61618977_61644632	ASPH	2	1	3	1	1.5	1	1.25	1.75
DNAJC6_chr1_65364634_65366196	DNAJC6	2	1	3	1	1.5	1	1.25	1.75
RLF_chr1_40189054_40202614	RLF	2	1	3	1	1.5	1	1.25	1.75
MRPS35_chr12_27714779_27724186	MRPS35	3	1	2	1	0.666667	1	0.833333	1.75
RNF111_chr15_59030803_59058550	RNF111	3	1	2	1	0.666667	1	0.833333	1.75
SLC25A16_chr10_68487143_68506718	SLC25A16	3	1	2	1	0.666667	1	0.833333	1.75
TMEM116_chr12_111932585_111943369	TMEM116	3	1	2	1	0.666667	1	0.833333	1.75
CASP8AP2_chr6_89862125_89871388	CASP8AP2	2	2	1	2	0.5	1	0.75	1.75
LIFR_chr5_38523418_38530666	LIFR	4	1	1	1	0.25	1	0.625	1.75
ANO6_chr12_45331294_45357424	ANO6	1	3	1	2	1	0.666667	0.833333	1.75
EPHB4_chr7_100812746_100813208	EPHB4	1	3	1	2	1	0.666667	0.833333	1.75
PHKB_chr16_47463898_47515601	PHKB	1	3	1	2	1	0.666667	0.833333	1.75
PTGES3_chr12_56670274_56673065	PTGES3	1	3	1	2	1	0.666667	0.833333	1.75
PTK2_chr8_140789473_140803650	PTK2	1	3	1	2	1	0.666667	0.833333	1.75
SEPTIN10_chr2_109574580_109593119	SEPTIN10	1	3	1	2	1	0.666667	0.833333	1.75
AC011604.2_chr12_21067318_21076569	AC011604.2	1	2	3	1	3	0.5	1.75	1.75
CANX_chr5_179705678_179710065	CANX	1	2	3	1	3	0.5	1.75	1.75
CEP128_chr14_80895717_80906081	CEP128	1	2	3	1	3	0.5	1.75	1.75
DNA2_chr10_68459103_68470163	DNA2	1	2	3	1	3	0.5	1.75	1.75
SCAF4_chr21_31700994_31706357	SCAF4	1	2	3	1	3	0.5	1.75	1.75
ACACA_chr17_37246825_37253036	ACACA	2	2	2	1	1	0.5	0.75	1.75
TBC1D31_chr8_123077110_123144855	TBC1D31	2	2	2	1	1	0.5	0.75	1.75
USP3_chr15_63532646_63574403	USP3	2	2	2	1	1	0.5	0.75	1.75
UTP25_chr1_209830107_209831043	UTP25	2	2	2	1	1	0.5	0.75	1.75
GOLM1_chr9_86040738_86052591	GOLM1	1	3	2	1	2	0.333333	1.16667	1.75
SNX13_chr7_17868406_17897446	SNX13	1	3	2	1	2	0.333333	1.16667	1.75
KMT2E_chr7_105073618_105078963	KMT2E	1	4	1	1	1	0.25	0.625	1.75
PDHX_chr11_34957383_34984728	PDHX	1	4	1	1	1	0.25	0.625	1.75
RNF168_chr3_196487398_196488683	RNF168	1	4	1	1	1	0.25	0.625	1.75
SPECC1L_chr22_24302194_24347176	SPECC1L	1	4	1	1	1	0.25	0.625	1.75
KYNU_chr2_142885348_142960770	KYNU	1	1	1	3	1	3	2	1.5
SLC41A2_chr12_104861290_104931791	SLC41A2	1	1	1	3	1	3	2	1.5
SLX4IP_chr20_10556230_10560820	SLX4IP	1	1	1	3	1	3	2	1.5
SUCO_chr1_172551511_172591071	SUCO	1	1	1	3	1	3	2	1.5
USP25_chr21_15762890_15791664	USP25	2	1	1	2	0.5	2	1.25	1.5
GLS_chr2_190900563_190931637	GLS	1	1	3	1	3	1	2	1.5
RNF13_chr3_149846010_149902162	RNF13	1	1	3	1	3	1	2	1.5
ZMYM4_chr1_35381258_35389082	ZMYM4	1	1	3	1	3	1	2	1.5
BTAF1_chr10_91994534_92008275	BTAF1	2	1	2	1	1	1	1	1.5
SLC4A4_chr4_71236575_71255399	SLC4A4	2	1	2	1	1	1	1	1.5
FNDC3B_chr3_172226870_172251541	FNDC3B	1	2	1	2	1	1	1	1.5
AHCTF1_chr1_246913231_246918377	AHCTF1	3	1	1	1	0.333333	1	0.666667	1.5
NUP54_chr4_76144148_76144473	NUP54	3	1	1	1	0.333333	1	0.666667	1.5
TUT4_chr1_52509595_52526373	TUT4	3	1	1	1	0.333333	1	0.666667	1.5
AARS_chr16_70269783_70270195	AARS	1	2	2	1	2	0.5	1.25	1.5
BRIP1_chr17_61776400_61780401	BRIP1	1	2	2	1	2	0.5	1.25	1.5
CCDC91_chr12_28255580_28259442	CCDC91	1	2	2	1	2	0.5	1.25	1.5
KDM4B_chr19_5047475_5082504	KDM4B	1	2	2	1	2	0.5	1.25	1.5
MAPKAP1_chr9_125657650_125672643	MAPKAP1	1	2	2	1	2	0.5	1.25	1.5
MIPOL1_chr14_37285317_37308519	MIPOL1	1	2	2	1	2	0.5	1.25	1.5
SLC25A24_chr1_108148278_108161293	SLC25A24	1	2	2	1	2	0.5	1.25	1.5
USP14_chr18_196636_204692	USP14	1	2	2	1	2	0.5	1.25	1.5
ZBTB40_chr1_22489879_22491533	ZBTB40	1	2	2	1	2	0.5	1.25	1.5
ZNF644_chr1_90937484_90982370	ZNF644	1	2	2	1	2	0.5	1.25	1.5
HECTD1_chr14_31127784_31133675	HECTD1	1	3	1	1	1	0.333333	0.666667	1.5
KHDC4_chr1_155921374_155921918	KHDC4	1	3	1	1	1	0.333333	0.666667	1.5
PIP4K2B_chr17_38777686_38786920	PIP4K2B	1	3	1	1	1	0.333333	0.666667	1.5
ZHX1_chr8_123253321_123267386	ZHX1	1	3	1	1	1	0.333333	0.666667	1.5
DLG1_chr3_197090911_197119530	DLG1	1	1	1	2	1	2	1.5	1.25
LRP5_chr11_68347846_68365702	LRP5	1	1	1	2	1	2	1.5	1.25
PIGN_chr18_62072672_62095950	PIGN	1	1	1	2	1	2	1.5	1.25
PPP4R3A_chr14_91481575_91490802	PPP4R3A	1	1	1	2	1	2	1.5	1.25
PRDM5_chr4_120798266_120821345	PRDM5	1	1	1	2	1	2	1.5	1.25
RAB6A_chr11_73707419_73720899	RAB6A	1	1	1	2	1	2	1.5	1.25
TNRC6A_chr16_24640883_24750813	TNRC6A	1	1	1	2	1	2	1.5	1.25
ASPH_chr8_61548070_61576858	ASPH	1	1	2	1	2	1	1.5	1.25
BPTF_chr17_67945408_67948306	BPTF	1	1	2	1	2	1	1.5	1.25
CHAF1A_chr19_4405911_4409759	CHAF1A	1	1	2	1	2	1	1.5	1.25
MED6_chr14_70584816_70597777	MED6	1	1	2	1	2	1	1.5	1.25
NEIL3_chr4_177339782_177353728	NEIL3	1	1	2	1	2	1	1.5	1.25
PGD_chr1_10411417_10413251	PGD	1	1	2	1	2	1	1.5	1.25
RACGAP1_chr12_49991997_49992655	RACGAP1	1	1	2	1	2	1	1.5	1.25
RHOBTB3_chr5_95755395_95763620	RHOBTB3	1	1	2	1	2	1	1.5	1.25
SAFB2_chr19_5604582_5604936	SAFB2	1	1	2	1	2	1	1.5	1.25
SLC41A2_chr12_104909654_104928694	SLC41A2	1	1	2	1	2	1	1.5	1.25
SLCO1B3_chr12_20875234_20901467	SLCO1B3	1	1	2	1	2	1	1.5	1.25
SYNE2_chr14_63998913_64022863	SYNE2	1	1	2	1	2	1	1.5	1.25
TLK1_chr2_171028338_171046362	TLK1	1	1	2	1	2	1	1.5	1.25
TRAF3_chr14_102870184_102903429	TRAF3	1	1	2	1	2	1	1.5	1.25
TRIO_chr5_14290715_14316743	TRIO	1	1	2	1	2	1	1.5	1.25
TXNDC11_chr16_11721576_11736233	TXNDC11	1	1	2	1	2	1	1.5	1.25
VPS35L_chr16_19616113_19647882	VPS35L	1	1	2	1	2	1	1.5	1.25
ZBTB10_chr8_80499493_80500382	ZBTB10	1	1	2	1	2	1	1.5	1.25
DNAH14_chr1_225264196_225290082	DNAH14	2	1	1	1	0.5	1	0.75	1.25
ELF1_chr13_40942951_40943925	ELF1	2	1	1	1	0.5	1	0.75	1.25
ERC1_chr12_1104749_1116033	ERC1	2	1	1	1	0.5	1	0.75	1.25
FAM193A_chr4_2625261_2639859	FAM193A	2	1	1	1	0.5	1	0.75	1.25
LETMD1_chr12_51055834_51056502	LETMD1	2	1	1	1	0.5	1	0.75	1.25
MLLT3_chr9_20413720_20456786	MLLT3	2	1	1	1	0.5	1	0.75	1.25
UBR2_chr6_42592150_42594304	UBR2	2	1	1	1	0.5	1	0.75	1.25
USP7_chr16_8915253_8917156	USP7	2	1	1	1	0.5	1	0.75	1.25
AC068896.1_chr10_124681606_124682379	AC068896.1	1	2	1	1	1	0.5	0.75	1.25
AL022151.1_chrX_96359565_96364680	AL022151.1	1	2	1	1	1	0.5	0.75	1.25
AP3B1_chr5_78156257_78165672	AP3B1	1	2	1	1	1	0.5	0.75	1.25
API5_chr11_43326506_43335994	API5	1	2	1	1	1	0.5	0.75	1.25
ARHGEF12_chr11_120474559_120477526	ARHGEF12	1	2	1	1	1	0.5	0.75	1.25
BIRC6_chr2_32414768_32416163	BIRC6	1	2	1	1	1	0.5	0.75	1.25
C6orf136_chr6_30650993_30651466	C6orf136	1	2	1	1	1	0.5	0.75	1.25
EHBP1_chr2_62942717_62979335	EHBP1	1	2	1	1	1	0.5	0.75	1.25
FBXL5_chr4_15625251_15630791	FBXL5	1	2	1	1	1	0.5	0.75	1.25
PITPNB_chr22_27894554_27914347	PITPNB	1	2	1	1	1	0.5	0.75	1.25
SPIDR_chr8_47407860_47440542	SPIDR	1	2	1	1	1	0.5	0.75	1.25
TCEA1_chr8_53993667_54010492	TCEA1	1	2	1	1	1	0.5	0.75	1.25
UTRN_chr6_144781921_144803147	UTRN	1	2	1	1	1	0.5	0.75	1.25
ABCC3_chr17_50667553_50669528	ABCC3	1	1	1	1	1	1	1	1
ACP6_chr1_147648245_147659775	ACP6	1	1	1	1	1	1	1	1
APBB2_chr4_40934455_40945070	APBB2	1	1	1	1	1	1	1	1
AURKA_chr20_56381432_56386533	AURKA	1	1	1	1	1	1	1	1
DCP2_chr5_112985834_113004077	DCP2	1	1	1	1	1	1	1	1
DOCK5_chr8_25407982_25408940	DOCK5	1	1	1	1	1	1	1	1
EXOC2_chr6_592468_599225	EXOC2	1	1	1	1	1	1	1	1
EXOC6_chr10_92893348_92920050	EXOC6	1	1	1	1	1	1	1	1
FANCB_chrX_14843659_14865580	FANCB	1	1	1	1	1	1	1	1
FOXJ3_chr1_42265114_42311110	FOXJ3	1	1	1	1	1	1	1	1
MAPKAPK5_chr12_111865249_111871180	MAPKAPK5	1	1	1	1	1	1	1	1
NDUFA10_chr2_239990073_240007370	NDUFA10	1	1	1	1	1	1	1	1
NUP54_chr4_76130655_76136412	NUP54	1	1	1	1	1	1	1	1
PARP12_chr7_140046883_140058034	PARP12	1	1	1	1	1	1	1	1
PDZD2_chr5_31983154_32010482	PDZD2	1	1	1	1	1	1	1	1
PHACTR2_chr6_143765260_143765798	PHACTR2	1	1	1	1	1	1	1	1
PHC3_chr3_170113359_170122744	PHC3	1	1	1	1	1	1	1	1
PHF12_chr17_28921687_28927063	PHF12	1	1	1	1	1	1	1	1
SMAD4_chr18_51054780_51067187	SMAD4	1	1	1	1	1	1	1	1
TMOD3_chr15_51887588_51902036	TMOD3	1	1	1	1	1	1	1	1
UBR5_chr8_102342472_102361626	UBR5	1	1	1	1	1	1	1	1
WDR41_chr5_77449759_77464809	WDR41	1	1	1	1	1	1	1	1
