# Supplementary material for: RBM10 modulation of circRNA biogenesis contributes to its tumor suppressor role in lung adenocarcinoma
Source: Biomark Res. 2026 Feb 12;14:24. doi: 10.1186/s40364-026-00891-6 (PMC12895834; doi:10.1186/s40364-026-00891-6)
Supplement: Supplementary file 2 — Supplementary Material 2 [file 40364_2026_891_MOESM2_ESM.xlsx]

## Sheet: Table S2.1
Oligonucleotide	Sequence (5’->3’)
RB-Fw	GGTGGTCGTGGTGACAGGAC
RB-Rv	GCCCTGGCTGTTGCCATAGC

## Sheet: Table S2.2
Oligonucleotide	Sequence (5’->3’)
circSPECC1-Fw	GTAGCCCGAGCAGAGAAAGA
circSPECC1-Rv	TTGTTGTAAAGGCCCCTTGG
circHIPK3-Fw	TATGTTGGTGGATCCTGTTCGGCA
circHIPK3-Rv	TGGTGGGTAGACCAAGACTTGTGA
circCYP24A1-Fw	GAACTCCCCATCGCGTTTTG
circCYP24A1-Rv	TCATCACTTCCCCTGGTTTCA
circSMARCA5-Fw	CTCCAAGATGGGCGAAAG
circSMARCA5-Rv	TGTGTTGCTCCATGTCTAATCA
circTNFRSF21-Fw	AAGGCAGGGCTGAAGAAATCC
circTNFRSF21-Rv	ATTCGAGGCCTTCTGTTCTGG
lineal SPECC1-Fw	GTGGCCAATGACATCAAGTGTG
lineal SPECC1-Rv	GCAACCGGGCATTCTTCTCC
lineal HIPK3-Fw	TCAGCCACCCTCAGTAGTGC
lineal HIPK3-Rv	GGTTGGGGATGGTAACAGACG
lineal CYP24A1-Fw	TGGGTTCCTTTGAGTCGGTG
lineal CYP24A1-Rv	TCCACGGTTTGATCTCCAGC
lineal SMARCA5-Fw	TCTCTTTGATGGAGCAGAACC
lineal SMARCA5-Rv	AGCAGCTTGTCTAAAACCACCA
Fw-qPCR-RBM10	GAAGTACGGCGGCATATCCA
Rv-qPCR-RBM10	GGCCTCGATAGGCGTTACAA
Fw_U2AF1L4	CCAGTGATCAGGGGAACACC
Rv_U2AF1L4	CAACTTCATGCATCTGCGGC
GAPDH-Fw-qPCR	GAAGGTGAAGGTCGGAGTC
GAPDH-Rv-qPCR	GAAGATGGTGATGGGATTTC
*Primers for circRNAs RT-qPCR (table 2.4) were also use as convergent primers in figure S2.a.

## Sheet: Table S2.3
Oligonucleotide	Sequence (5’->3’)	Amplicon length (pb)
T7-circHIPK3-Fw	TAATACGACTCACTATAGGGTATGTTGGTGGATCCTGTTCGGCA
circHIPK3-semifull-Rv	TGCAGTGGCCACTTGTTGAAG	1063
Rep3-T7-Intron1-HIPK3-Fw	TAATACGACTCACTATAGGGGTCTCACAGGCTGAAGTGCAG
circHIPK3-full-Rv	CTCTGGCTTGAGATCAGCATG	657
T7-circHIPK3-Fw	TAATACGACTCACTATAGGGTATGTTGGTGGATCCTGTTCGGCA
Intron2-HIPK3-Rv	CCAAAACACTTCTGGCCCC	603
T7-circSMARCA5-Fw	TAATACGACTCACTATAGGGCTCCAAGATGGGCGAAAG
RV-full-circSMARCA5	CATTCATCTCTGCAGTCTTC	282
Intron14-SMARCA5-T7-Fw	TAATACGACTCACTATAGGGGGAGTTTCAGTTCTTCTGGAAG
circSMARCA5-RV	TGTGTTGCTCCATGTCTAATCA	597
T7-circSMARCA5-Fw	TAATACGACTCACTATAGGGCTCCAAGATGGGCGAAAG
Intron16-SMARCA5-Rv	GGGAGAAATGCTACAGAATG	645

## Sheet: Table S2.4
Oligonucleotide	Sequence (5’->3’)	Amplicon length (pb)
diverg-circSPECC1-Fw	GTAGCCCGAGCAGAGAAAGA
diverg-circSPECC1-Rv	TTGTTGTAAAGGCCCCTTGG	123
diverg-circHIPK3-Fw	TATGTTGGTGGATCCTGTTCGGCA
diverg-circHIPK3-Rv	TGGTGGGTAGACCAAGACTTGTGA	146
diverg-circCYP24A1-Fw	GAACTCCCCATCGCGTTTTG
diverg-circCYP24A1-Rv	TCATCACTTCCCCTGGTTTCA	105
diverg-circSMARCA5-Fw	CTCCAAGATGGGCGAAAG
diverg-circSMARCA5-Rv	TGTGTTGCTCCATGTCTAATCA	173
*Primers for circRNAs RT-qPCR (table 2.4) were also use as convergent primers in figure S2.a.
